# Supplementary material for: Isolation and In Silico Inhibitory Potential against SARS-CoV-2 RNA Polymerase of the Rare Kaempferol 3-O-(6″-O-acetyl)-Glucoside from Calligonum tetrapterum
Source: Plants (Basel). 2022 Aug 8;11(15):2072. doi: 10.3390/plants11152072 (PMC9370365; doi:10.3390/plants11152072)
Supplement: Supplementary file 1 [file plants-11-02072-s001.zip]

Archive with 1 entries (1 files):
- plants-1845047-supplementary.pdf
